# Supplementary material for: Neddylation of EphB1 Regulates Its Activity and Associates with Liver Fibrosis
Source: Int J Mol Sci. 2023 Feb 8;24(4):3415. doi: 10.3390/ijms24043415 (PMC9964663; doi:10.3390/ijms24043415)
Supplement: Supplementary file 1 [file ijms-24-03415-s001.zip]

Archive with 1 entries (1 files):
- ijms-2181475-supplementary.pdf
